# Supplementary material for: Inulin Amphiphilic Copolymer-Based Drug Delivery: Unraveling the Structural Features of Graft Constructs
Source: Pharmaceutics. 2024 Jul 23;16(8):971. doi: 10.3390/pharmaceutics16080971 (PMC11359108; doi:10.3390/pharmaceutics16080971)
Supplement: Supplementary file 1 [file pharmaceutics-16-00971-s001.zip]

Archive with 1 entries (1 files):
- pharmaceutics-3065404-supplementary.pdf
